# Supplementary material for: Integrated analysis of genome-wide miRNAs and targeted gene expression in esophageal squamous cell carcinoma (ESCC) and relation to prognosis
Source: BMC Cancer. 2020 May 6;20:388. doi: 10.1186/s12885-020-06901-6 (PMC7201714; doi:10.1186/s12885-020-06901-6)
Supplement: Supplementary file 1 — Additional file 1: Table S1. 260 miRNAs with tumor & normal tissue expression in ≥50% of cases. [file 12885_2020_6901_MOESM1_ESM.xlsx]

## Sheet: STS1 - 260 miRNAs
Supplementary Table S1: 260 miRNAs with tumor (T) and normal (N) tissue expression in ≥50% of casesa
No.	miRNA	Median T/N fold change	No. cases with both T&N expression	P-value
1	hsa-let-7a	0.62	112	0.0004708
2	hsa-let-7b	0.67	113	8.937e-05
3	hsa-let-7c	0.36	113	1.578e-09
4	hsa-let-7d	0.78	113	0.1866
5	hsa-let-7e	0.63	113	4.12e-05
6	hsa-let-7f	1.11	82	0.5696
7	hsa-let-7g	0.66	111	0.0001181
8	hsa-let-7g*	0.82	82	0.2632
9	hsa-miR-1	0.36	58	0.0004271
10	hsa-miR-100	0.49	113	6.58e-07
11	hsa-miR-103	1.15	112	0.1166
12	hsa-miR-106a	1.6	112	5.348e-06
13	hsa-miR-106b	2.24	109	3.622e-08
14	hsa-miR-106b*	2.25	82	0.0002131
15	hsa-miR-10a	0.97	111	0.763
16	hsa-miR-10b	1.27	100	0.09506
17	hsa-miR-10b*	0.91	105	0.8629
18	hsa-miR-124	2.98	100	7.201e-05
19	hsa-miR-125a-3p	0.76	87	0.2647
20	hsa-miR-125a-5p	0.62	113	0.0001632
21	hsa-miR-125b	0.37	112	7.66e-09
22	hsa-miR-126	0.83	113	0.01598
23	hsa-miR-126*	0.89	106	0.7839
24	hsa-miR-127-3p	0.92	111	0.9707
25	hsa-miR-128	0.86	81	0.9812
26	hsa-miR-130a	1	110	0.1566
27	hsa-miR-130b	2.78	94	2.723e-08
28	hsa-miR-130b*	1.51	57	0.3017
29	hsa-miR-132	1.17	113	0.03474
30	hsa-miR-133a	0.19	113	1.175e-12
31	hsa-miR-133b	0.2	111	1.515e-10
32	hsa-miR-134	1.24	113	0.1013
33	hsa-miR-135a*	0.89	113	0.1184
34	hsa-miR-135b	1.5	91	0.01637
35	hsa-miR-138	0.83	107	0.9072
36	hsa-miR-138-1*	0.81	92	0.4749
37	hsa-miR-139-5p	0.14	112	7.295e-17
38	hsa-miR-140-3p	0.44	113	2.888e-11
39	hsa-miR-140-5p	0.8	112	0.06255
40	hsa-miR-141	1.48	89	0.07248
41	hsa-miR-142-3p	1.51	105	0.002058
42	hsa-miR-143	0.48	113	1.633e-07
43	hsa-miR-143*	0.31	93	0.001205
44	hsa-miR-145	0.29	112	1.041e-10
45	hsa-miR-145*	0.52	111	2.031e-06
46	hsa-miR-146a	1.15	113	0.1112
47	hsa-miR-146b-5p	1.82	111	5.943e-09
48	hsa-miR-148a	0.99	105	0.9618
49	hsa-miR-148b	0.78	104	0.1088
50	hsa-miR-149	0.4	113	2.644e-08
51	hsa-miR-149*	0.65	100	0.01842
52	hsa-miR-150	0.49	113	1.636e-11
53	hsa-miR-151-3p	1.48	112	1.584e-06
54	hsa-miR-152	1.3	112	0.08178
55	hsa-miR-155	1.73	110	7.065e-07
56	hsa-miR-15b	0.85	113	0.446
57	hsa-miR-16	1.19	112	0.000723
58	hsa-miR-17	1.33	112	3.82e-05
59	hsa-miR-181a	0.92	111	0.7968
60	hsa-miR-181a-2*	0.9	106	0.506
61	hsa-miR-181a*	1.68	64	0.0008569
62	hsa-miR-181c	0.96	76	0.9306
63	hsa-miR-182	1.64	78	0.0001873
64	hsa-miR-183	1.33	82	0.02185
65	hsa-miR-183*	2.14	90	8.096e-07
66	hsa-miR-185	1.84	101	6.21e-06
67	hsa-miR-186	0.82	113	0.009927
68	hsa-miR-187	0.85	83	0.8434
69	hsa-miR-188-5p	0.83	111	0.09852
70	hsa-miR-18a	2.17	59	0.0002074
71	hsa-miR-18a*	1.72	76	0.01195
72	hsa-miR-190b	2.17	64	0.01621
73	hsa-miR-191	0.78	113	0.0001871
74	hsa-miR-192	0.85	99	0.6538
75	hsa-miR-193a-5p	0.53	112	0.0001388
76	hsa-miR-193b	0.67	112	9.608e-06
77	hsa-miR-193b*	0.79	74	0.07197
78	hsa-miR-194	0.9	70	0.972
79	hsa-miR-195	0.77	113	0.01925
80	hsa-miR-196b	9.31	104	2.22e-16
81	hsa-miR-197	0.53	113	1.534e-07
82	hsa-miR-199a-3p	1.43	105	0.00782
83	hsa-miR-19a	1.69	102	0.001994
84	hsa-miR-19b	1.44	111	0.003531
85	hsa-miR-19b-1*	0.94	61	0.4253
86	hsa-miR-200a	1.24	91	0.08057
87	hsa-miR-200a*	1.15	80	0.2794
88	hsa-miR-200b	1.11	111	0.5671
89	hsa-miR-200b*	0.62	98	0.001651
90	hsa-miR-200c	0.85	113	0.6081
91	hsa-miR-202	0.8	73	0.3065
92	hsa-miR-203	0.31	107	0.0001114
93	hsa-miR-204	0.3	99	7.016e-08
94	hsa-miR-205	0.89	112	0.9757
95	hsa-miR-20a	1.29	112	0.00438
96	hsa-miR-20b	1.56	106	0.0007114
97	hsa-miR-21	4.6	112	0
98	hsa-miR-21*	2.69	110	3.638e-10
99	hsa-miR-210	0.98	110	0.275
100	hsa-miR-212	0.93	97	0.4286
101	hsa-miR-214	1.17	113	0.8276
102	hsa-miR-214*	1.45	112	0.00092
103	hsa-miR-218	0.71	99	0.02318
104	hsa-miR-22	2.39	98	4.768e-06
105	hsa-miR-22*	1.21	85	0.6804
106	hsa-miR-221	0.82	111	0.5299
107	hsa-miR-222	0.61	112	7.92e-05
108	hsa-miR-222*	1.51	60	0.03756
109	hsa-miR-223	1.83	112	1.35e-06
110	hsa-miR-224	1.56	113	0.009444
111	hsa-miR-23b	0.36	112	4.799e-11
112	hsa-miR-24	0.92	112	0.6186
113	hsa-miR-25	1.31	111	0.006468
114	hsa-miR-26a	0.66	112	1.7e-05
115	hsa-miR-26b	0.61	113	3.107e-05
116	hsa-miR-26b*	0.4	84	4.104e-07
117	hsa-miR-27a	0.96	112	0.8743
118	hsa-miR-27a*	0.89	111	0.04654
119	hsa-miR-27b	0.61	113	1.27e-06
120	hsa-miR-27b*	0.62	97	0.006739
121	hsa-miR-28-3p	0.65	113	0.0001404
122	hsa-miR-28-5p	0.89	111	0.2317
123	hsa-miR-296-5p	0.66	95	0.01743
124	hsa-miR-29a	0.83	113	0.03189
125	hsa-miR-29c	0.89	100	0.1482
126	hsa-miR-29c*	0.59	112	4.386e-05
127	hsa-miR-30a	0.77	113	0.003741
128	hsa-miR-30a*	0.31	113	6.956e-14
129	hsa-miR-30b	0.94	112	0.1596
130	hsa-miR-30c	0.71	113	0.003197
131	hsa-miR-30d	0.73	113	0.00633
132	hsa-miR-30d*	1.12	80	0.9598
133	hsa-miR-30e	0.67	112	8.017e-05
134	hsa-miR-30e*	0.4	113	1.878e-11
135	hsa-miR-31	1.22	109	0.8206
136	hsa-miR-320	0.51	113	6.251e-09
137	hsa-miR-323-3p	1.01	109	0.7972
138	hsa-miR-324-3p	0.83	112	0.006727
139	hsa-miR-324-5p	1.1	112	0.4778
140	hsa-miR-328	0.41	108	1.073e-09
141	hsa-miR-330-3p	0.69	101	0.12
142	hsa-miR-331-3p	0.87	113	0.1333
143	hsa-miR-331-5p	1.53	85	0.01884
144	hsa-miR-335*	1.67	78	1.882e-05
145	hsa-miR-339-3p	0.94	110	0.2388
146	hsa-miR-339-5p	0.76	111	0.03046
147	hsa-miR-340	1.42	92	0.0002353
148	hsa-miR-340*	0.83	75	0.385
149	hsa-miR-342-3p	0.95	113	0.5513
150	hsa-miR-342-5p	0.73	70	0.2922
151	hsa-miR-345	1.09	112	0.3089
152	hsa-miR-34a	1.13	112	0.1841
153	hsa-miR-34a*	1.32	84	0.3501
154	hsa-miR-361-3p	0.98	86	0.09563
155	hsa-miR-361-5p	0.84	100	0.6736
156	hsa-miR-362-5p	0.95	111	0.9425
157	hsa-miR-365	0.66	113	0.006961
158	hsa-miR-370	1.24	99	0.3915
159	hsa-miR-374a	1.33	99	0.05084
160	hsa-miR-374b	1.13	112	0.09306
161	hsa-miR-375	0.02	90	9.375e-13
162	hsa-miR-376c	0.87	65	0.8857
163	hsa-miR-378	0.48	113	1.047e-09
164	hsa-miR-378*	0.34	104	1.052e-09
165	hsa-miR-379	1.26	57	0.266
166	hsa-miR-382	1.71	88	0.002565
167	hsa-miR-409-3p	1.34	113	0.0003065
168	hsa-miR-411	1.4	66	0.158
169	hsa-miR-422a	0.39	113	4.386e-10
170	hsa-miR-423-5p	0.49	103	0.0001872
171	hsa-miR-425	1.1	112	0.125
172	hsa-miR-425*	0.83	108	0.1198
173	hsa-miR-429	1.26	95	0.1493
174	hsa-miR-432	0.83	100	0.7323
175	hsa-miR-433	0.58	72	0.02762
176	hsa-miR-449a	1.79	68	0.0154
177	hsa-miR-451	0.62	97	0.02406
178	hsa-miR-452	1.36	94	0.3086
179	hsa-miR-454	1.66	104	0.0001721
180	hsa-miR-455-3p	0.91	94	0.8534
181	hsa-miR-455-5p	1.86	81	0.001067
182	hsa-miR-483-5p	1.33	101	0.09038
183	hsa-miR-484	0.77	110	0.00141
184	hsa-miR-485-3p	0.74	78	0.4254
185	hsa-miR-486-3p	0.66	76	0.04709
186	hsa-miR-486-5p	0.29	112	4.131e-10
187	hsa-miR-487a	0.74	82	0.1107
188	hsa-miR-487b	0.82	82	0.1923
189	hsa-miR-489	1.07	104	0.6141
190	hsa-miR-491-5p	0.72	112	0.00305
191	hsa-miR-493	0.89	77	0.9111
192	hsa-miR-494	1.07	112	0.5127
193	hsa-miR-495	0.97	67	0.5847
194	hsa-miR-497	0.52	113	5.605e-06
195	hsa-miR-500	0.98	110	0.6122
196	hsa-miR-501-5p	1.22	74	0.6202
197	hsa-miR-502-3p	0.5	86	0.0003459
198	hsa-miR-505*	0.84	104	0.1263
199	hsa-miR-509-3p	1.26	102	0.155
200	hsa-miR-511	0.86	83	0.9117
201	hsa-miR-532-3p	0.57	112	9.735e-08
202	hsa-miR-532-5p	0.89	110	0.4452
203	hsa-miR-539	0.94	107	0.2956
204	hsa-miR-550	0.91	93	0.4713
205	hsa-miR-550*	1.17	96	0.2489
206	hsa-miR-564	0.87	85	0.986
207	hsa-miR-565	1.04	113	0.7877
208	hsa-miR-571	1.01	100	0.2051
209	hsa-miR-572	1.62	101	0.0001274
210	hsa-miR-574-3p	0.45	112	9.986e-10
211	hsa-miR-590-5p	1.55	80	0.0008653
212	hsa-miR-596	2.72	94	6.482e-06
213	hsa-miR-598	0.89	87	0.5836
214	hsa-miR-601	0.85	85	0.459
215	hsa-miR-604	0.83	58	0.6759
216	hsa-miR-618	0.86	87	0.199
217	hsa-miR-622	1.09	59	0.8949
218	hsa-miR-625	1.04	102	0.9388
219	hsa-miR-625*	0.92	113	0.1158
220	hsa-miR-628-3p	0.77	69	0.4694
221	hsa-miR-628-5p	0.96	82	0.3293
222	hsa-miR-629*	0.58	108	9.803e-06
223	hsa-miR-630	0.54	94	0.1629
224	hsa-miR-636	1.11	92	0.6005
225	hsa-miR-638	1.28	101	0.007445
226	hsa-miR-639	2.44	83	1.296e-05
227	hsa-miR-642	0.67	88	0.001366
228	hsa-miR-650	0.98	111	0.2629
229	hsa-miR-652	0.98	112	0.7616
230	hsa-miR-660	1.26	87	0.07172
231	hsa-miR-661	0.89	82	0.8352
232	hsa-miR-671-3p	0.69	86	0.0327
233	hsa-miR-675	1.57	59	0.09307
234	hsa-miR-7-1*	1.6	81	0.001742
235	hsa-miR-708	2.29	110	3.464e-09
236	hsa-miR-744	0.83	109	0.02008
237	hsa-miR-760	1.17	110	0.2621
238	hsa-miR-766	0.54	113	5.95e-08
239	hsa-miR-768-3p	0.65	113	2.411e-06
240	hsa-miR-769-5p	1.05	111	0.3352
241	hsa-miR-801	1.59	113	1.355e-07
242	hsa-miR-874	0.41	67	0.0006862
243	hsa-miR-875-5p	0.8	84	0.249
244	hsa-miR-877	1.04	112	0.2485
245	hsa-miR-885-5p	0.27	86	2.256e-08
246	hsa-miR-886-3p	0.98	107	0.579
247	hsa-miR-886-5p	0.9	111	0.9449
248	hsa-miR-9	1.61	88	0.02322
249	hsa-miR-923	1.68	113	0.002679
250	hsa-miR-92a	0.65	112	0.0003952
251	hsa-miR-93	1.48	113	1.007e-06
252	hsa-miR-93*	1.13	113	0.07713
253	hsa-miR-939	0.93	106	0.9322
254	hsa-miR-942	1.23	87	0.5214
255	hsa-miR-95	0.5	112	1.166e-06
256	hsa-miR-98	1.15	63	0.214
257	hsa-miR-99a	0.61	113	3.795e-05
258	hsa-miR-99a*	0.4	111	1.083e-07
259	hsa-miR-99b	0.79	113	0.06758
260	hsa-miR-99b*	0.72	110	0.002421
aOrdered alphabetically by miRNA
