# Supplementary material for: Integrated analysis of genome-wide miRNAs and targeted gene expression in esophageal squamous cell carcinoma (ESCC) and relation to prognosis
Source: BMC Cancer. 2020 May 6;20:388. doi: 10.1186/s12885-020-06901-6 (PMC7201714; doi:10.1186/s12885-020-06901-6)
Supplement: Supplementary file 2 — Additional file 2: Table S2. Demographic and clinical characteristics of ESCC cases (n = 113). [file 12885_2020_6901_MOESM2_ESM.xlsx]

## Sheet: STS2-demographics
Supplementary Table S2: Demographic and clinical characteristics of ESCC cases (n=113)
Clinical characteristic	No. cases (% of total)
Age (years, median)	57
Gender (male)	70 (62%)
Family history of UGI cancer (yes)	34 (30%)
Smoking (yes)	59 (52%)
Alcohol drinking (yes)	57 (50%)
Pickled veg consumption (yes)a	56 (50%)
Lymph node metastasis (yes)b	51 (46%)
Tumor grade
1	0
2	22 (20%)
3	90 (80%)
4	1 (1%)
Tumor stage
I	5 (4%)
II	80 (71%)
III	26 (23%)
IV	2 (2%)
Tumor location
lower	17 (15%)
middle	92 (81%)
upper	4 (4%)
Survival (alive)c	38 (36%)
amissing 2 cases
bmissing 3 cases
cmissing 7 cases
