# Supplementary material for: Integrated analysis of genome-wide miRNAs and targeted gene expression in esophageal squamous cell carcinoma (ESCC) and relation to prognosis
Source: BMC Cancer. 2020 May 6;20:388. doi: 10.1186/s12885-020-06901-6 (PMC7201714; doi:10.1186/s12885-020-06901-6)
Supplement: Supplementary file 4 — Additional file 4: Table S3. Gene/probe expressions correlated with miR-203 [file 12885_2020_6901_MOESM4_ESM.xls]

## Sheet: STS3-miR-203 corr genes&probes
Supplementary Table S3: Gene/probe expressions correlated with miR-203ab
Gene no.	Correlated genec	Gene probe set ID	Gene probe fold changed	Rho	P-valuee
1	AIM1L /// FLJ38020	220289_s_at	0.294668	0.622945	0
2	ALDH3B2	204942_s_at	0.371912	0.55486	7.06e-10
3	ANXA1	201012_at	0.349752	0.546249	1.77e-09
4	ANXA9	210085_s_at	0.291239	0.566939	7.23e-11
5	APPBP2	202630_at	0.84105	-0.559964	3.55e-10
6	AQP3	39248_at	0.348163	0.55195	9.85e-10
7	ARF6	203312_x_at	0.673224	0.590833	0
	ARF6	214182_at	0.671536	0.561806	2.61e-10
8	ARNTL2	220658_s_at	0.477221	0.544358	2.11e-09
9	ASXL1	212237_at	1.285	-0.55391	7.9e-10
10	BAIAP2	209502_s_at	0.613131	0.529683	7.39e-09
	BAIAP2	205293_x_at	0.668241	0.529056	7.77e-09
11	BTN2A2	205299_s_at	1.10354	-0.576784	0
12	C18orf25	217508_s_at	0.2773	0.532132	6.07e-09
13	C1orf116	219476_at	0.201619	0.590039	0
	C1orf116	219856_at	0.253391	0.575648	0
14	C3orf28	220942_x_at	0.700675	0.570652	0
15	CALML3	210020_x_at	0.670585	0.537491	3.89e-09
16	CARD14	220598_at	0.703293	0.529105	7.74e-09
17	CAST	207467_x_at	0.444112	0.580919	0
	CAST	208908_s_at	0.366976	0.592645	0
18	CDS1	205709_s_at	0.524533	0.588138	0
19	CDYL	203099_s_at	0.803906	0.542693	2.46e-09
20	CES2	213509_x_at	0.371069	0.56591	1.03e-10
	CES2	209668_x_at	0.317613	0.541086	2.85e-09
21	CKMT1B /// CKMT1A	202712_s_at	0.682598	0.536815	4.12e-09
22	CLIC5	213317_at	1.01422	-0.53174	6.27e-09
23	CST6	206595_at	0.349585	0.623386	0
24	CSTA	204971_at	0.467424	0.592459	0
25	CSTB	201201_at	0.452276	0.574404	0
26	CYP4F12	206539_s_at	0.473608	0.533092	5.62e-09
27	DET1	219641_at	0.98225	-0.547865	1.51e-09
28	DGKA	211272_s_at	0.606612	0.530986	6.66e-09
29	DSC2	204751_x_at	0.465334	0.563971	1.7e-10
30	DSG3	205595_at	0.44609	0.631282	0
31	DSP	200606_at	0.925071	0.57411	0
32	DUOX1	215800_at	0.495991	0.591793	0
	DUOX1	219597_s_at	0.301764	0.589216	0
33	EFNA3	210132_at	0.856917	0.533043	5.64e-09
34	EMP1	201325_s_at	0.148294	0.528429	8.16e-09
35	EPHA1	205977_s_at	0.472994	0.583857	0
36	EPS8L1	221655_x_at	0.233884	0.579224	0
	EPS8L1	221665_s_at	0.197796	0.587325	0
	EPS8L1	91826_at	0.207288	0.579449	0
	EPS8L1	218779_x_at	0.211371	0.567488	5.7e-11
37	EVA1	203780_at	0.48328	0.554762	7.14e-10
38	EVPL	204503_at	0.293027	0.60445	0
39	F12	205774_at	1.05882	0.545642	1.87e-09
40	FABP5 /// LOC728641 /// LOC729163 /// LOC731043 /// LOC732031	202345_s_at	0.896377	0.54285	2.43e-09
41	FAM45B /// FAM45A /// LOC731832	221804_s_at	0.678991	0.5866	0
42	FBXO34	218539_at	0.566779	0.613766	0
43	FUT6	211465_x_at	0.262965	0.560944	3.03e-10
	FUT6	210399_x_at	0.239177	0.536364	4.28e-09
44	GIPC1	207525_s_at	0.642111	0.578871	0
45	GLTP	219267_at	0.280942	0.622749	0
46	GNA15	205349_at	0.587291	0.566714	7.87e-11
47	GPR109B	205220_at	0.561598	0.529948	7.24e-09
48	GSTP1	200824_at	0.885426	0.571318	0
49	HMGA1	206074_s_at	1.16143	0.585973	0
50	HMOX2	218121_at	0.815737	0.570809	0
51	HSPA4	208815_x_at	0.849876	0.539431	3.29e-09
52	IL18	206295_at	0.197101	0.536599	4.2e-09
53	IL1F6	221404_at	0.268084	0.529615	7.43e-09
54	IL1RN	212657_s_at	0.17753	0.583005	0
	IL1RN	212659_s_at	0.156603	0.617959	0
	IL1RN	216243_s_at	0.138587	0.585699	0
	IL1RN	216244_at	0.161506	0.579047	0
55	ITPKC	213076_at	0.539633	0.537413	3.92e-09
56	IVL	214599_at	0.2808	0.589618	0
57	KLF5	209212_s_at	0.661551	0.562178	2.44e-10
	KLF5	209211_at	0.66487	0.529948	7.24e-09
58	KLK12	220782_x_at	0.213803	0.531593	6.34e-09
59	KRT6A /// KRT6B /// KRT6C /// KRT6E	214580_x_at	0.885123	0.543379	2.31e-09
60	KRT6A /// KRT6C /// KRT6E	209125_at	0.845287	0.537804	3.79e-09
61	LAD1	203287_at	0.734967	0.531064	6.62e-09
62	LGALS7	206400_at	0.494806	0.550765	1.12e-09
63	LOC57228	209679_s_at	0.322559	0.588795	0
64	LOC729659 /// LOC730278 /// LOC730558	208540_x_at	0.811929	0.52885	7.9e-09
65	LYPD3	204952_at	0.332943	0.554527	7.34e-10
66	MALL	209373_at	0.215607	0.544162	2.15e-09
67	MAP3K9	213927_at	0.503938	0.615196	0
68	MAPK13	210059_s_at	0.7021	0.534003	5.21e-09
69	MAPK6	207121_s_at	1.08061	0.577715	0
70	MXD1	206877_at	0.215684	0.576138	0
71	MYO6	210480_s_at	0.360477	0.580791	0
72	NF1	212678_at	1.27896	-0.564647	1.46e-10
73	NR6A1	211402_x_at	0.878139	0.551284	1.06e-09
74	PABPC3	208113_x_at	0.894682	0.541919	2.64e-09
75	PHLDA1	218000_s_at	0.397389	0.557123	5.31e-10
76	PITX1	208502_s_at	0.269781	0.554066	7.75e-10
	PITX1	209587_at	0.298232	0.552656	9.11e-10
77	PKP1	205724_at	0.664713	0.565979	1.01e-10
78	PKP3	209873_s_at	0.529554	0.530046	7.18e-09
79	PLA2G4B	222256_s_at	0.623492	0.580174	0
80	PLEKHM1 /// LOC440456	212700_x_at	0.694392	0.554782	7.12e-10
81	PPL	203407_at	0.171611	0.614716	0
82	PPP1R13L	218849_s_at	0.622754	0.561326	2.84e-10
83	PPP4R1	201594_s_at	0.707908	0.542771	2.45e-09
84	PRSS3	213421_x_at	0.195733	0.561953	2.55e-10
85	PSG3	215821_x_at	0.617932	0.53128	6.51e-09
86	PTP4A2	208617_s_at	1.15886	-0.567468	5.77e-11
87	RAB11A	200863_s_at	0.486946	0.545279	1.94e-09
88	RAB11FIP1	219681_s_at	0.307592	0.557926	4.76e-10
89	RAB25	218186_at	0.381998	0.588138	0
90	RABGGTA	203573_s_at	0.539706	0.544848	2.02e-09
91	RALA	214435_x_at	0.552499	0.53993	3.15e-09
92	RAPGEFL1	218657_at	0.538806	0.600609	0
93	RARG	204189_at	0.672778	0.546798	1.67e-09
94	RBM12	212170_at	1.01968	-0.529615	7.44e-09
95	RBM35A	219121_s_at	0.6506	0.577509	0
96	RBM35B	219395_at	0.639211	0.546229	1.77e-09
97	RHCG	219554_at	0.132055	0.564892	1.37e-10
98	RICS	210791_s_at	0.529052	0.541223	2.81e-09
99	RIOK3	202129_s_at	0.310947	0.558994	4.1e-10
	RIOK3	202130_at	0.582309	0.538049	3.71e-09
100	RMND5A	212479_s_at	0.493305	0.546984	1.64e-09
101	RNF126P1	222349_x_at	0.894416	0.531731	6.27e-09
102	S100A11	200660_at	0.818342	0.56209	2.48e-10
103	S100A14	218677_at	0.348204	0.577451	0
104	S100PBP	218370_s_at	1.28769	-0.557387	5.13e-10
105	SCEL	206884_s_at	0.0589445	0.539764	3.2e-09
106	SDC1	201287_s_at	0.990908	0.535933	4.44e-09
107	SEMA3F	209730_at	0.814146	0.531015	6.65e-09
108	SEMA4C	46665_at	1.3123	-0.539254	3.35e-09
109	SERPINB13	211361_s_at	0.218899	0.599434	0
	SERPINB13	217272_s_at	0.194029	0.609328	0
	SERPINB13	211362_s_at	0.263387	0.550618	1.14e-09
110	SERPINB2	204614_at	0.157074	0.547434	1.57e-09
111	SERPINB5	204855_at	0.855937	0.57266	0
112	SEPT2	200015_s_at	1.10063	-0.528292	8.25e-09
113	SFN	209260_at	0.895357	0.53418	5.14e-09
114	SIRT7 /// LOC644124	218797_s_at	0.64088	0.530379	6.99e-09
115	SLC12A6	220740_s_at	0.560207	0.546866	1.66e-09
116	SLK	206875_s_at	0.434064	0.538402	3.6e-09
117	SLURP1	214536_at	0.0735552	0.547944	1.5e-09
118	SMARCA5	213251_at	1.13863	-0.546406	1.74e-09
119	SMARCE1	211988_at	0.98569	-0.530898	6.71e-09
120	SPRR1A	214549_x_at	0.266899	0.600649	0
	SPRR1A	213796_at	0.301787	0.552039	9.76e-10
121	SPRR1B	205064_at	0.434065	0.603068	0
122	SPRR2B	208539_x_at	0.185129	0.566723	7.85e-11
123	SPRR2C	220664_at	0.156811	0.542448	2.52e-09
124	SULT2B1	205759_s_at	0.236426	0.535904	4.45e-09
125	SUPT7L	201836_s_at	1.25509	-0.535238	4.71e-09
126	TACSTD2	202286_s_at	0.664793	0.557417	5.1e-10
127	TGM1	206008_at	0.172576	0.537403	3.92e-09
128	TGOLN2	212043_at	1.16942	-0.553714	8.08e-10
129	TJP1	214168_s_at	0.303393	0.54091	2.89e-09
130	TMEM134	218531_at	0.745273	0.590382	0
131	TMEM40	219503_s_at	0.433344	0.568203	3.84e-11
132	TMPRSS11D	207602_at	0.218786	0.593517	0
133	TMPRSS11E /// LOC729884	220431_at	0.0782694	0.559092	4.04e-10
134	TOR1A	202349_at	1.22174	-0.561502	2.76e-10
135	TRIM29	211002_s_at	0.550002	0.553253	8.52e-10
	TRIM29	202504_at	0.658819	0.533141	5.6e-09
136	TRIM44	217760_at	1.0942	-0.582035	0
	TRIM44	217759_at	1.0862	-0.531123	6.59e-09
137	TTC9	213174_at	0.225671	0.588236	0
138	TUFT1	205807_s_at	0.648116	0.549443	1.29e-09
139	TXNDC13	201581_at	0.694177	-0.550148	1.2e-09
140	USPL1	204190_at	1.07582	-0.540107	3.11e-09
141	WASL	205810_s_at	0.637892	0.545387	1.92e-09
142	WWC1	216074_x_at	0.529255	0.544358	2.11e-09
143	ZMYM4	202050_s_at	1.12686	-0.550794	1.12e-09
144	ZMYM6	213698_at	1.61799	-0.528723	7.98e-09
145	ZNF185	203585_at	0.203245	0.584563	0
146	ZNF750	219995_s_at	0.2943	0.604763	0
aP-value threshold for multiple comparison adjustment = P<8.40E-09
bGenes with more than one correlated probe are highlighted (gray)
cGenes ordered alphabetically
dMean gene probe expression fold change
e0.00E+00 = P<10E-12
