# Supplementary material for: Integrated analysis of genome-wide miRNAs and targeted gene expression in esophageal squamous cell carcinoma (ESCC) and relation to prognosis
Source: BMC Cancer. 2020 May 6;20:388. doi: 10.1186/s12885-020-06901-6 (PMC7201714; doi:10.1186/s12885-020-06901-6)
Supplement: Supplementary file 5 — Additional file 5: Table S4. Correlation of miRNA expression with clinical characteristics. [file 12885_2020_6901_MOESM5_ESM.xlsx]

## Sheet: STS4-clin correlations
Supplementary Table S4: miRNAs correlated with clinical/pathologic characteristics (P<0.05)a
Clinical characteristic	miRNA	Median fold change	Rho	P-value
Metastasis (no=0 vs yes=1)	hsa-miR-142-3p	1.51	0.2831	0.0039
	hsa-miR-149*	0.65	0.229	0.024
	hsa-miR-328	0.41	0.2037	0.0371
	hsa-miR-361-5p	0.84	0.2518	0.0129
	hsa-miR-489	1.07	0.2322	0.0195
	hsa-miR-565	1.04	0.2087	0.0287
	hsa-miR-598	0.89	0.2188	0.0429
	hsa-miR-639	2.44	-0.2201	0.0498
	hsa-miR-874	0.41	0.2492	0.0471
Tumor grade (1/2=0 vs 3/4=1)	has-let-7b	0.67	-0.198	0.0355
	hsa-miR-125a-3p	0.76	-0.2762	0.0096
	hsa-miR-192	0.85	-0.2347	0.0194
	hsa-miR-26b*	0.4	-0.22	0.0443
	has-miR-454	1.66	0.2072	0.0348
	hsa-miR-509-3p	1.26	-0.2288	0.0207
	hsa-miR-642	0.67	-0.2308	0.0305
Tumor stage (I/II=0 vs III/IV=1)	has-miR-148b	0.78	0.2017	0.0421
	hsa-miR-149	0.405	-0.2074	0.0289
	hsa-miR-203	0.4	-0.1984	0.0425
	hsa-miR-218	0.31	-0.2049	0.044
	hsa-miR-27a	0.71	-0.2566	0.0068
	has-miR-455-3p	0.91	-0.2275	0.0275
	has-miR-484	0.77	0.1922	0.0463
	hsa-miR-550*	0.87	0.2824	0.0058
	hsa-miR-708	1.17	-0.1944	0.0438
	hsa-miR-93*	2.29	0.2604	0.0058
aAll p-values are nominal;for reference, Bonferroni corrected threshold is 1.92E-04 (0.05/260 miRNAs tested))
