# Supplementary material for: Integrated analysis of genome-wide miRNAs and targeted gene expression in esophageal squamous cell carcinoma (ESCC) and relation to prognosis
Source: BMC Cancer. 2020 May 6;20:388. doi: 10.1186/s12885-020-06901-6 (PMC7201714; doi:10.1186/s12885-020-06901-6)
Supplement: Supplementary file 6 — Additional file 6: Table S5. Survival by miR expression for 16 miRs correlated with gene expression (from Table 2). [file 12885_2020_6901_MOESM6_ESM.xlsx]

## Sheet: STS5-miRNA survival(16)
Supplementary Table S5: Survival by miR expression for 16 miRs correlated with gene expression (from Table 2)a,b,c
No.	miRNA	HR	95% CI	P-value
1	hsa-miR-214	0.83	0.66-1.05	0.1232
2	hsa-miR-99b	0.85	0.68-1.05	0.1294
3	hsa-miR-150	0.85	0.67-1.08	0.1924
4	hsa-miR-320	0.86	0.68-1.08	0.1994
5	hsa-miR-203	1.15	0.92-1.44	0.2197
6	hsa-miR-145	0.9	0.73-1.12	0.3544
7	hsa-miR-135a*	0.91	0.73-1.12	0.3755
8	hsa-miR-133a	0.9	0.72-1.13	0.3815
9	hsa-miR-650	0.92	0.74-1.16	0.4863
10	hsa-miR-205	1.08	0.87-1.34	0.4883
11	hsa-miR-224	1.08	0.86-1.34	0.5162
12	hsa-miR-200b	1.07	0.86-1.33	0.5352
13	hsa-miR-574-3p	0.95	0.75-1.21	0.6977
14	hsa-miR-375	1.04	0.81-1.33	0.7731
15	hsa-miR-149	0.97	0.76-1.22	0.7813
16	has-miR-155	1.02	0.80-1.31	0.8459
amiR expression modeled as tumor/normal fold change using ordinal variable (0,1,2,3)
bmiRs shown in ascending order by p-value
cCox proportional hazards models adjusted for age, gender, metastasis, stage
