# Supplementary material for: Integrated analysis of genome-wide miRNAs and targeted gene expression in esophageal squamous cell carcinoma (ESCC) and relation to prognosis
Source: BMC Cancer. 2020 May 6;20:388. doi: 10.1186/s12885-020-06901-6 (PMC7201714; doi:10.1186/s12885-020-06901-6)
Supplement: Supplementary file 7 — Additional file 7: Table S6. Survival by mRNA expression for 395 probes (in 195 genes) correlated with miRs. [file 12885_2020_6901_MOESM7_ESM.xlsx]

## Sheet: ST6-survival(395 probes)
Supplementary Table S6: Survival by RNA expression for probes/genes correlated with miRNAs (from Table 2)a,b,c,d
No.	Probeset	Gene	HR	95% CI	P-value
1	204323_x_at	NF1	0.71	0.56-0.89	0.003686
2	212237_at	ASXL1	0.73	0.57-0.92	0.009426
3	208814_at	HSPA4	1.34	1.05-1.69	0.01617
4	212043_at	TGOLN2	0.75	0.58-0.96	0.02229
5	207832_at	BAIAP2	0.76	0.60-0.97	0.02446
6	203358_s_at	EZH2	1.3	1.03-1.62	0.02473
7	214426_x_at	CHAF1A	1.29	1.03-1.61	0.02533
8	212040_at	TGOLN2	0.76	0.59-0.97	0.02577
9	201836_s_at	SUPT7L	0.78	0.62-0.98	0.03286
10	204750_s_at	DSC2	1.25	1.00-1.57	0.05365
11	208815_x_at	HSPA4	1.26	0.99-1.59	0.05632
12	204190_at	USPL1	0.8	0.64-1.01	0.05683
13	212950_at	GPR116	1.25	0.98-1.59	0.07058
14	212234_at	ASXL1	0.8	0.63-1.02	0.07371
15	205242_at	CXCL13	1.23	0.98-1.56	0.07538
16	205294_at	BAIAP2	0.81	0.63-1.03	0.08607
17	217759_at	TRIM44	0.8	0.62-1.03	0.08837
18	203834_s_at	TGOLN2	0.83	0.66-1.03	0.09032
19	204189_at	RARG	0.81	0.63-1.04	0.09129
20	220599_s_at	CARD14	0.8	0.62-1.04	0.09968
21	210058_at	MAPK13	1.23	0.96-1.57	0.1004
22	216988_s_at	PTP4A2	0.81	0.62-1.04	0.102
23	209211_at	KLF5	0.82	0.64-1.05	0.1093
24	212678_at	NF1	0.83	0.65-1.05	0.1141
25	206400_at	LGALS7	1.22	0.95-1.56	0.1142
26	214441_at	STX6	1.19	0.96-1.49	0.1152
27	212951_at	GPR116	1.22	0.95-1.57	0.1175
28	211015_s_at	HSPA4	1.2	0.95-1.50	0.1207
29	217151_at	HLA-C	0.84	0.67-1.05	0.1262
30	211914_x_at	NF1	0.83	0.66-1.05	0.1272
31	200606_at	DSP	1.21	0.95-1.54	0.1273
32	212168_at	RBM12	1.18	0.95-1.46	0.1328
33	204941_s_at	ALDH3B2	0.83	0.66-1.06	0.1375
34	201422_at	IFI30	1.2	0.94-1.53	0.14
35	213698_at	ZMYM6	0.82	0.63-1.07	0.1417
36	204563_at	SELL	1.18	0.94-1.49	0.1456
37	200660_at	S100A11	1.2	0.94-1.55	0.1463
38	211506_s_at	IL8	1.19	0.94-1.51	0.1488
39	215428_at	TJP1	1.19	0.94-1.50	0.1488
40	215202_at	LOC91316	0.85	0.67-1.06	0.1493
41	216258_s_at	SERPINB13	1.19	0.94-1.50	0.1525
42	209502_s_at	BAIAP2	0.83	0.65-1.07	0.1556
43	218779_x_at	EPS8L1	0.84	0.67-1.07	0.1571
44	211016_x_at	HSPA4	1.18	0.94-1.49	0.1592
45	202630_at	APPBP2	0.85	0.67-1.07	0.1663
46	210356_x_at	MS4A1	1.17	0.93-1.48	0.1722
47	205774_at	F12	1.17	0.93-1.48	0.1729
48	210020_x_at	CALML3	1.2	0.92-1.55	0.1743
49	207704_s_at	GAS7	1.19	0.93-1.52	0.1778
50	214969_at	MAP3K9	0.85	0.67-1.08	0.1809
51	202712_s_at	CKMT1B /// CKMT1A	1.19	0.92-1.54	0.1844
52	205592_at	IL8	0.85	0.68-1.08	0.1847
53	211989_at	SMARCE1	1.17	0.93-1.46	0.188
54	220598_at	CARD14	0.85	0.66-1.08	0.1891
55	202191_s_at	GAS7	1.16	0.93-1.45	0.1982
56	208616_s_at	PTP4A2	0.85	0.67-1.09	0.1988
57	211146_at	HLA-C	0.86	0.68-1.08	0.1989
58	222349_x_at	RNF126P1	0.86	0.69-1.08	0.2011
59	221899_at	PFAAP5	0.85	0.66-1.09	0.2049
60	219395_at	RBM35B	1.17	0.92-1.49	0.2073
61	202286_s_at	TACSTD2	0.86	0.69-1.09	0.2077
62	206074_s_at	HMGA1	1.16	0.92-1.48	0.2096
63	201762_s_at	PSME2	1.16	0.92-1.47	0.2101
64	208540_x_at	LOC729659 /// LOC730278 /// LOC730558	1.17	0.91-1.50	0.2103
65	201580_s_at	TXNDC13	0.86	0.67-1.09	0.2109
66	215006_at	EZH2	1.16	0.92-1.47	0.2151
67	213927_at	MAP3K9	0.86	0.67-1.09	0.2156
68	216560_x_at	IGL@	1.16	0.92-1.47	0.2156
69	212238_at	ASXL1	0.86	0.68-1.09	0.2163
70	203976_s_at	CHAF1A	1.15	0.92-1.44	0.2169
71	211094_s_at	NF1	0.87	0.70-1.08	0.2196
72	204751_x_at	DSC2	1.17	0.91-1.50	0.2202
73	207660_at	DMD	1.16	0.91-1.48	0.2251
74	203432_at	TMPO	1.14	0.92-1.43	0.229
75	218120_s_at	HMOX2	0.86	0.68-1.10	0.2291
76	216853_x_at	IGL@	1.15	0.92-1.44	0.2313
77	201581_at	TXNDC13	0.85	0.66-1.11	0.235
78	221655_x_at	EPS8L1	0.86	0.68-1.10	0.236
79	214768_x_at	HLA-C	1.15	0.91-1.45	0.2363
80	217760_at	TRIM44	0.86	0.68-1.10	0.2452
81	201649_at	UBE2L6	1.15	0.91-1.45	0.2521
82	212800_at	STX6	1.15	0.91-1.46	0.253
83	208617_s_at	PTP4A2	0.86	0.67-1.11	0.2545
84	216846_at	IGL@	1.13	0.92-1.38	0.259
85	210059_s_at	MAPK13	1.15	0.90-1.48	0.2669
86	215816_at	LOC91316	1.13	0.91-1.42	0.2723
87	217628_at	CLIC5	1.14	0.90-1.44	0.2768
88	219476_at	C1orf116	0.88	0.69-1.11	0.277
89	217138_x_at	IGL@	0.88	0.69-1.12	0.2804
90	210391_at	NR6A1	0.87	0.67-1.12	0.2864
91	212799_at	STX6	1.13	0.90-1.42	0.2875
92	215630_at	RFTN1	1.13	0.90-1.41	0.2889
93	204279_at	PSMB9	1.14	0.90-1.44	0.289
94	219039_at	SEMA4C	1.14	0.90-1.44	0.2908
95	219544_at	C13orf34	1.14	0.90-1.44	0.2916
96	205299_s_at	BTN2A2	1.13	0.90-1.44	0.292
97	209753_s_at	TMPO	1.12	0.90-1.39	0.2938
98	214388_at	PFAAP5	0.88	0.70-1.12	0.2956
99	33323_r_at	SFN	1.14	0.89-1.46	0.2975
100	201012_at	ANXA1	1.14	0.89-1.48	0.2976
101	219681_s_at	RAB11FIP1	0.89	0.70-1.11	0.2982
102	210457_x_at	HMGA1	1.13	0.90-1.41	0.2988
103	216094_at	WASL	0.89	0.70-1.12	0.3022
104	205724_at	PKP1	1.14	0.88-1.48	0.3053
105	205810_s_at	WASL	0.89	0.71-1.12	0.3096
106	201324_at	EMP1	0.88	0.70-1.12	0.3113
107	203215_s_at	MYO6	1.12	0.89-1.42	0.3189
108	217418_x_at	MS4A1	1.12	0.89-1.41	0.3222
109	208030_s_at	ADD1	0.89	0.70-1.13	0.3239
110	203975_s_at	CHAF1A	1.12	0.89-1.40	0.3334
111	219597_s_at	DUOX1	1.13	0.88-1.44	0.3344
112	91826_at	EPS8L1	0.89	0.71-1.12	0.3345
113	218778_x_at	EPS8L1	1.12	0.89-1.42	0.3347
114	221533_at	C3orf28	0.89	0.71-1.12	0.3366
115	217251_x_at	IVD	0.89	0.70-1.13	0.3379
116	217384_x_at	IL8	1.11	0.89-1.39	0.3417
117	211650_x_at	IL8	1.12	0.89-1.41	0.3431
118	200863_s_at	RAB11A	1.12	0.88-1.43	0.3438
119	219866_at	CLIC5	1.13	0.88-1.44	0.3456
120	202259_s_at	PFAAP5	0.89	0.71-1.13	0.3468
121	200778_s_at	2016-09-02	0.9	0.73-1.12	0.3505
122	216074_x_at	WWC1	0.9	0.71-1.13	0.3564
123	214580_x_at	KRT6A /// KRT6B /// KRT6C /// KRT6E	1.13	0.87-1.46	0.3598
124	221854_at	PKP1	1.12	0.88-1.43	0.3671
125	202131_s_at	RIOK3	0.9	0.71-1.14	0.3701
126	216576_x_at	HLA-C	1.11	0.88-1.40	0.3718
127	219925_at	ZMYM6	0.91	0.73-1.13	0.3745
128	205488_at	GZMA	1.11	0.88-1.41	0.3773
129	219924_s_at	ZMYM6	0.9	0.71-1.14	0.3773
130	203099_s_at	CDYL	0.9	0.71-1.14	0.3786
131	216491_x_at	IGHM	1.11	0.88-1.40	0.3865
132	201664_at	SMC4	1.1	0.88-1.38	0.3888
133	211882_x_at	FUT6	0.9	0.72-1.14	0.3888
134	211712_s_at	ANXA9	0.9	0.71-1.15	0.3889
135	201838_s_at	SUPT7L	0.91	0.72-1.14	0.3905
136	215804_at	EPHA1	0.9	0.70-1.15	0.3916
137	215588_x_at	RIOK3	0.9	0.71-1.14	0.3932
138	215214_at	IGL@	1.1	0.88-1.37	0.3988
139	215058_at	MGC24039	0.9	0.70-1.16	0.4046
140	207525_s_at	GIPC1	1.11	0.87-1.40	0.4071
141	202349_at	TOR1A	0.91	0.72-1.14	0.4077
142	217360_x_at	IGHA1 /// IGHG1 /// IGHG3 /// IGHM	1.1	0.88-1.38	0.4097
143	216027_at	TXNDC13	0.9	0.70-1.16	0.4107
144	219267_at	GLTP	0.91	0.71-1.15	0.4157
145	206337_at	CCR7	1.1	0.87-1.38	0.4171
146	221804_s_at	FAM45B /// FAM45A /// LOC731832	1.1	0.87-1.41	0.4175
147	219856_at	C1orf116	0.91	0.72-1.15	0.4178
148	221665_s_at	EPS8L1	0.91	0.72-1.15	0.4178
149	212646_at	RFTN1	1.1	0.87-1.39	0.4187
150	202285_s_at	TACSTD2	1.1	0.87-1.38	0.4204
151	214435_x_at	RALA	1.11	0.86-1.43	0.4287
152	213251_at	SMARCA5	0.91	0.71-1.16	0.4309
153	209374_s_at	IGHM	1.09	0.87-1.37	0.431
154	213174_at	TTC9	0.91	0.72-1.15	0.4344
155	218531_at	TMEM134	0.91	0.72-1.15	0.4357
156	211885_x_at	FUT6	0.91	0.72-1.15	0.4388
157	202050_s_at	ZMYM4	0.91	0.71-1.16	0.4405
158	203287_at	LAD1	1.09	0.87-1.38	0.4479
159	219095_at	PLA2G4B	1.1	0.86-1.39	0.4492
160	210085_s_at	ANXA9	0.91	0.71-1.16	0.452
161	209125_at	KRT6A /// KRT6C /// KRT6E	1.11	0.85-1.45	0.453
162	202129_s_at	RIOK3	0.91	0.71-1.16	0.4567
163	210480_s_at	MYO6	0.92	0.73-1.16	0.4651
164	203881_s_at	DMD	1.09	0.86-1.38	0.4668
165	202859_x_at	IL8	1.09	0.87-1.36	0.4686
166	217272_s_at	SERPINB13	1.1	0.85-1.41	0.4699
167	200015_s_at	2016-09-02	0.91	0.72-1.17	0.471
168	201594_s_at	PPP4R1	1.09	0.86-1.37	0.4739
169	210631_at	NF1	1.08	0.87-1.34	0.4804
170	213085_s_at	WWC1	0.92	0.74-1.16	0.4869
171	209587_at	PITX1	1.08	0.86-1.36	0.4887
172	211361_s_at	SERPINB13	1.09	0.85-1.41	0.4942
173	202348_s_at	TOR1A	0.92	0.72-1.17	0.4943
174	210392_x_at	NR6A1	1.08	0.86-1.36	0.495
175	33322_i_at	SFN	1.09	0.85-1.41	0.4969
176	214726_x_at	ADD1	0.92	0.73-1.17	0.4974
177	204820_s_at	BTN3A3 /// BTN3A2	0.93	0.75-1.15	0.498
178	205349_at	GNA15	0.92	0.73-1.17	0.5005
179	216641_s_at	LAD1	1.08	0.86-1.38	0.5019
180	219195_at	PPARGC1A	0.92	0.73-1.17	0.5076
181	220740_s_at	SLC12A6	1.08	0.85-1.37	0.5117
182	212479_s_at	RMND5A	0.93	0.74-1.16	0.513
183	209040_s_at	PSMB8	1.08	0.85-1.37	0.5147
184	200864_s_at	RAB11A	1.08	0.85-1.37	0.5197
185	201201_at	CSTB	1.09	0.84-1.41	0.5357
186	217281_x_at	IL8	1.07	0.85-1.35	0.538
187	213076_at	ITPKC	0.92	0.72-1.19	0.5381
188	211634_x_at	IGHM	1.07	0.86-1.34	0.5465
189	211067_s_at	GAS7	1.07	0.85-1.35	0.5486
190	206595_at	CST6	1.08	0.85-1.36	0.5493
191	203311_s_at	ARF6	0.93	0.73-1.18	0.5504
192	217997_at	PHLDA1	1.08	0.84-1.38	0.555
193	219641_at	DET1	0.93	0.74-1.18	0.5606
194	215826_x_at	BC37295_3	0.93	0.74-1.18	0.5621
195	209260_at	SFN	1.08	0.84-1.38	0.5633
196	209470_s_at	GPM6A	1.07	0.84-1.37	0.5653
197	209373_at	MALL	1.07	0.84-1.38	0.5671
198	211095_at	NF1	0.94	0.75-1.17	0.5716
199	215946_x_at	CTA-246H3.1	1.07	0.85-1.34	0.5784
200	204503_at	EVPL	1.07	0.85-1.35	0.5788
201	215402_at	APPBP2	1.07	0.83-1.39	0.5799
202	205759_s_at	SULT2B1	1.07	0.84-1.38	0.5834
203	204188_s_at	RARG	0.94	0.75-1.18	0.586
204	213317_at	CLIC5	1.07	0.83-1.38	0.5901
205	216708_x_at	IGL@	1.06	0.85-1.34	0.5934
206	209212_s_at	KLF5	0.94	0.74-1.19	0.5938
207	206295_at	IL18	0.94	0.73-1.20	0.5955
208	202051_s_at	ZMYM4	1.07	0.83-1.38	0.5974
209	221286_s_at	MGC29506	1.06	0.85-1.32	0.5986
210	215821_x_at	PSG3	1.07	0.83-1.38	0.599
211	220664_at	SPRR2C	1.06	0.84-1.35	0.6079
212	217034_at	HLA-C	0.95	0.76-1.17	0.6084
213	217178_at	RARG	0.94	0.74-1.19	0.6087
214	215800_at	DUOX1	1.06	0.84-1.36	0.6093
215	203585_at	ZNF185	1.06	0.84-1.34	0.6108
216	202629_at	APPBP2	0.94	0.75-1.18	0.6124
217	205220_at	GPR109B	0.94	0.75-1.18	0.6132
218	220942_x_at	C3orf28	1.06	0.83-1.36	0.6145
219	211644_x_at	IGKC /// NTN2L /// GJB6	1.06	0.85-1.33	0.6151
220	208539_x_at	SPRR2B	0.94	0.73-1.20	0.6152
221	220289_s_at	AIM1L /// FLJ38020	1.06	0.84-1.35	0.6155
222	203098_at	CDYL	1.06	0.84-1.34	0.6199
223	214669_x_at	HLA-C	1.06	0.85-1.32	0.6219
224	203399_x_at	PSG3	0.94	0.74-1.19	0.6228
225	220782_x_at	KLK12	1.06	0.84-1.35	0.6247
226	212170_at	RBM12	0.94	0.75-1.19	0.6248
227	209730_at	SEMA3F	0.94	0.75-1.19	0.6255
228	215949_x_at	IGHM	1.06	0.84-1.33	0.6272
229	207742_s_at	NR6A1	1.06	0.84-1.33	0.6273
230	205977_s_at	EPHA1	1.06	0.83-1.35	0.6307
231	211001_at	TRIM29	0.95	0.76-1.18	0.6326
232	214753_at	PFAAP5	1.06	0.83-1.35	0.6338
233	207467_x_at	CAST	0.94	0.74-1.20	0.6382
234	39249_at	AQP3	1.06	0.84-1.34	0.6406
235	206877_at	MXD1	0.95	0.75-1.19	0.6409
236	203312_x_at	ARF6	0.95	0.75-1.19	0.6413
237	203407_at	PPL	0.94	0.74-1.21	0.6421
238	202258_s_at	PFAAP5	0.94	0.74-1.21	0.6452
239	218797_s_at	SIRT7 /// LOC644124	0.95	0.74-1.20	0.647
240	201250_s_at	SLC2A1	1.06	0.83-1.35	0.6489
241	204942_s_at	ALDH3B2	1.06	0.82-1.36	0.6514
242	211988_at	SMARCE1	1.05	0.84-1.33	0.653
243	211741_x_at	PSG3	1.05	0.84-1.32	0.6579
244	216115_at	NF1	0.95	0.76-1.19	0.6606
245	214599_at	IVL	1.06	0.82-1.36	0.6673
246	208615_s_at	PTP4A2	0.94	0.72-1.24	0.6715
247	210132_at	EFNA3	0.95	0.74-1.21	0.6766
248	216412_x_at	IVD	1.05	0.84-1.31	0.6768
249	215176_x_at	HLA-C	1.05	0.84-1.32	0.6769
250	211272_s_at	DGKA	1.05	0.83-1.34	0.6771
251	217258_x_at	IVD	1.05	0.83-1.34	0.6788
252	204472_at	GEM	1.05	0.84-1.31	0.6825
253	208908_s_at	CAST	0.95	0.75-1.21	0.6825
254	216851_at	IGL@	0.95	0.76-1.20	0.6829
255	217508_s_at	C18orf25	0.95	0.76-1.19	0.6846
256	205364_at	ACOX2	1.05	0.84-1.31	0.686
257	211362_s_at	SERPINB13	1.05	0.83-1.33	0.6861
258	205809_s_at	WASL	0.96	0.77-1.19	0.6866
259	212478_at	RMND5A	0.95	0.75-1.21	0.688
260	216245_at	IL1RN	1.05	0.83-1.34	0.6891
261	206539_s_at	CYP4F12	1.05	0.82-1.34	0.6932
262	216958_s_at	IVD	0.95	0.76-1.20	0.6932
263	221404_at	IL1F6	0.95	0.75-1.21	0.6933
264	211465_x_at	FUT6	0.95	0.75-1.21	0.6935
265	201287_s_at	SDC1	1.05	0.83-1.33	0.6986
266	218677_at	S100A14	1.05	0.83-1.32	0.699
267	217193_x_at	IL8	1.04	0.83-1.31	0.7047
268	212482_at	RMND5A	0.96	0.76-1.20	0.7056
269	207602_at	TMPRSS11D	0.95	0.74-1.22	0.7076
270	216984_x_at	IGL@	1.04	0.83-1.32	0.7103
271	201325_s_at	EMP1	0.95	0.75-1.22	0.7108
272	217999_s_at	PHLDA1	1.05	0.83-1.32	0.7117
273	208113_x_at	PABPC3	1.04	0.83-1.32	0.7149
274	214459_x_at	HLA-C	1.05	0.82-1.33	0.7163
275	216243_s_at	IL1RN	1.05	0.82-1.33	0.7164
276	211908_x_at	IL8	1.04	0.83-1.32	0.7208
277	210872_x_at	GAS7	1.04	0.82-1.32	0.7225
278	201837_s_at	SUPT7L	0.96	0.76-1.21	0.7257
279	205709_s_at	CDS1	1.04	0.82-1.32	0.7259
280	204952_at	LYPD3	1.05	0.81-1.34	0.7284
281	217227_x_at	IL8	1.04	0.82-1.33	0.7323
282	219995_s_at	ZNF750	1.04	0.82-1.33	0.7383
283	202303_x_at	SMARCA5	1.04	0.83-1.30	0.7392
284	203682_s_at	IVD	0.96	0.78-1.20	0.7472
285	60528_at	PLA2G4B	1.04	0.81-1.34	0.7504
286	215623_x_at	SMC4	1.04	0.83-1.29	0.7538
287	201286_at	SDC1	0.96	0.76-1.22	0.7548
288	213859_x_at	SMARCA5	0.97	0.77-1.21	0.7609
289	214168_s_at	TJP1	0.96	0.76-1.22	0.7619
290	211643_x_at	HLA-C	1.04	0.82-1.31	0.762
291	206875_s_at	SLK	0.97	0.77-1.21	0.7687
292	202192_s_at	GAS7	0.96	0.76-1.23	0.7708
293	220658_s_at	ARNTL2	0.96	0.75-1.23	0.7708
294	220431_at	TMPRSS11E /// LOC729884	1.04	0.81-1.34	0.7727
295	216495_x_at	IVD	1.03	0.83-1.28	0.773
296	222256_s_at	PLA2G4B	1.04	0.82-1.31	0.7733
297	203100_s_at	CDYL	1.03	0.82-1.30	0.7734
298	211799_x_at	HLA-C	1.04	0.82-1.31	0.7736
299	200824_at	GSTP1	1.04	0.81-1.32	0.7781
300	202011_at	TJP1	0.97	0.77-1.22	0.7793
301	216852_x_at	IGL@	0.97	0.78-1.21	0.7805
302	218657_at	RAPGEFL1	0.97	0.77-1.22	0.7809
303	214736_s_at	ADD1	0.96	0.75-1.24	0.7817
304	218000_s_at	PHLDA1	1.03	0.82-1.31	0.7822
305	213843_x_at	SLC6A8	1.03	0.81-1.32	0.7933
306	214182_at	ARF6	0.97	0.77-1.22	0.7933
307	217480_x_at	HLA-C	1.03	0.82-1.30	0.796
308	212657_s_at	IL1RN	1.03	0.81-1.31	0.7969
309	202130_at	RIOK3	0.97	0.76-1.24	0.797
310	217539_at	C18orf25	0.97	0.77-1.23	0.8019
311	216829_at	HLA-C	1.03	0.82-1.29	0.8032
312	218121_at	HMOX2	0.97	0.77-1.22	0.8037
313	205595_at	DSG3	0.97	0.77-1.23	0.8069
314	204325_s_at	NF1	1.03	0.83-1.28	0.8084
315	213172_at	TTC9	0.97	0.78-1.22	0.8103
316	201663_s_at	SMC4	1.03	0.82-1.29	0.8115
317	217143_s_at	TRA@ /// TRD@	0.97	0.76-1.24	0.812
318	203833_s_at	TGOLN2	0.97	0.78-1.22	0.821
319	215121_x_at	IGL@ /// IGLV4-3 /// IGLV3-25 /// IGLV2-14	0.97	0.78-1.22	0.8216
320	209873_s_at	PKP3	1.03	0.81-1.31	0.8229
321	218370_s_at	S100PBP	0.97	0.77-1.23	0.8264
322	203431_s_at	RICS	1.03	0.82-1.29	0.8282
323	207121_s_at	MAPK6	1.03	0.79-1.34	0.8321
324	208086_s_at	DMD	1.02	0.82-1.28	0.833
325	209469_at	GPM6A	1.03	0.80-1.31	0.8361
326	213502_x_at	LOC91316	1.02	0.82-1.28	0.8374
327	212676_at	NF1	1.02	0.82-1.28	0.8385
328	218539_at	FBXO34	0.98	0.78-1.22	0.8475
329	202504_at	TRIM29	0.98	0.76-1.25	0.8485
330	206008_at	TGM1	1.02	0.80-1.31	0.8489
331	219121_s_at	RBM35A	1.02	0.79-1.32	0.8523
332	210398_x_at	FUT6	0.98	0.77-1.24	0.8544
333	208502_s_at	PITX1	1.02	0.81-1.29	0.8551
334	209138_x_at	IGL@	1.02	0.81-1.28	0.8573
335	204614_at	SERPINB2	1.02	0.80-1.30	0.8597
336	218186_at	RAB25	0.98	0.77-1.24	0.8607
337	202631_s_at	APPBP2	0.98	0.79-1.22	0.8614
338	205293_x_at	BAIAP2	0.98	0.76-1.25	0.8629
339	209821_at	IL33	0.98	0.78-1.23	0.8629
340	205267_at	POU2AF1	1.02	0.82-1.28	0.8637
341	211002_s_at	TRIM29	0.98	0.77-1.25	0.8654
342	203573_s_at	RABGGTA	0.98	0.76-1.26	0.8663
343	204855_at	SERPINB5	1.02	0.80-1.30	0.8683
344	211655_at	IGL@	0.98	0.78-1.23	0.8702
345	210072_at	CCL19	1.02	0.81-1.27	0.8725
346	206884_s_at	SCEL	0.98	0.77-1.25	0.8733
347	214549_x_at	SPRR1A	1.02	0.78-1.34	0.8743
348	35666_at	SEMA3F	0.98	0.78-1.24	0.8751
349	209668_x_at	CES2	1.02	0.80-1.29	0.8761
350	39248_at	AQP3	0.98	0.78-1.24	0.8798
351	205049_s_at	CD79A	1.02	0.82-1.27	0.8817
352	219554_at	RHCG	1.02	0.79-1.31	0.8844
353	201249_at	SLC2A1	0.98	0.76-1.27	0.8847
354	219503_s_at	TMEM40	0.98	0.77-1.26	0.8854
355	202219_at	SLC6A8	1.02	0.80-1.30	0.8867
356	202345_s_at	FABP5 /// LOC728641 /// LOC729163 /// LOC731043 /// LOC732031	1.02	0.79-1.30	0.8884
357	209872_s_at	PKP3	1.02	0.81-1.28	0.8884
358	46665_at	SEMA4C	1.02	0.80-1.29	0.8909
359	209679_s_at	LOC57228	0.98	0.78-1.24	0.8954
360	212659_s_at	IL1RN	1.02	0.79-1.30	0.8975
361	205807_s_at	TUFT1	1.02	0.78-1.32	0.8994
362	203747_at	AQP3	1.02	0.80-1.29	0.9009
363	202287_s_at	TACSTD2	1.02	0.79-1.30	0.902
364	213895_at	EMP1	1.01	0.80-1.29	0.903
365	209667_at	CES2	1.01	0.81-1.28	0.9072
366	217996_at	PHLDA1	1.01	0.80-1.29	0.9079
367	214677_x_at	IGL@ /// IGLV4-3 /// IGLV3-25 /// IGLV2-14 /// IGLJ3	0.99	0.79-1.23	0.9119
368	203216_s_at	MYO6	0.99	0.77-1.26	0.9146
369	211402_x_at	NR6A1	1.01	0.80-1.27	0.9158
370	205064_at	SPRR1B	1.01	0.78-1.32	0.9159
371	213796_at	SPRR1A	0.99	0.76-1.28	0.917
372	213421_x_at	PRSS3	1.01	0.79-1.31	0.923
373	203681_at	IVD	0.99	0.80-1.23	0.9323
374	216244_at	IL1RN	0.99	0.78-1.26	0.9323
375	214536_at	SLURP1	0.99	0.78-1.25	0.9345
376	203779_s_at	EVA1	0.99	0.78-1.26	0.9353
377	212700_x_at	PLEKHM1 /// LOC440456	1.01	0.80-1.27	0.9372
378	207463_x_at	PRSS3	1.01	0.77-1.32	0.9377
379	210399_x_at	FUT6	0.99	0.78-1.27	0.9441
380	212586_at	CAST	0.99	0.80-1.23	0.9451
381	205298_s_at	BTN2A2	0.99	0.79-1.25	0.9489
382	215379_x_at	IGL@ /// IGLV3-25 /// IGLV2-14 /// IGLJ3	0.99	0.79-1.24	0.9515
383	210854_x_at	SLC6A8	1.01	0.78-1.29	0.9517
384	202049_s_at	ZMYM4	1.01	0.80-1.27	0.9559
385	218849_s_at	PPP1R13L	1.01	0.79-1.28	0.9582
386	203780_at	EVA1	0.99	0.77-1.28	0.9587
387	222063_s_at	CDS1	0.99	0.80-1.24	0.9612
388	210791_s_at	RICS	0.99	0.78-1.27	0.9623
389	215961_at	F12	1.01	0.79-1.29	0.9653
390	212827_at	IGHM	1	0.80-1.26	0.9665
391	213509_x_at	CES2	1	0.80-1.27	0.9745
392	204971_at	CSTA	1	0.77-1.28	0.9749
393	216526_x_at	HLA-C	1	0.78-1.27	0.9789
394	209754_s_at	TMPO	1	0.79-1.26	0.988
395	206832_s_at	SEMA3F	1	0.79-1.26	0.989
amRNA expression modeled as tumor/normal fold change using ordinal variable (0,1,2,3)
bmRNAs shown in ascending order by P-value
cModels adjusted for age, gender, metastasis, stage
dP-value threshold for multiple comparison adjustment is P<8.42E-09 for testing 395 probes (in 195 genes)
